# Supplementary material for: The Geographic Context of Racial Disparities in Aggressive Endometrial Cancer Subtypes: Integrating Social and Environmental Aspects to Discern Biological Outcomes
Source: Int J Environ Res Public Health. 2022 Jul 15;19(14):8613. doi: 10.3390/ijerph19148613 (PMC9320863; doi:10.3390/ijerph19148613)
Supplement: Supplementary file 1 [file ijerph-19-08613-s001.zip]

Archive with 1 entries (1 files):
- ijerph-1779953-supplementary.pdf
